# Supplementary material for: Variation in Inflammatory Response during Pneumococcal Infection Is Influenced by Host-Pathogen Interactions but Associated with Animal Survival
Source: Infect Immun. 2016 Mar 24;84(4):894–905. doi: 10.1128/IAI.01057-15 (PMC4807497; doi:10.1128/IAI.01057-15)
Supplement: Supplemental material [file IAI.01057-15_zii999091629sd1.xlsx]

## Sheet: Sheet1
Table S1. Mean cytokine concentration for each mouse strain after infection with one of the ten pneumococcal strains. Standard Deviation of the mean is presented. Experiment name includes two denominates that represents the mouse strain: BALB/c (B), CBA/Ca (C) or C57BL/6J (C57)
and the pneumococcal strain: "71" for BS71, "35" for BHN35, "T4" for TIGR4, "39" for D39, "418" for BHN418, "191" for BHN191, "69" for BS69, "215" for LgtSt215, "100" for BHN100 and "206" for CBR206. Cytokine concentration is presented as pg/mg of lung tissue.
experiment	Mouse strain	Pneumococcal strain	Serotype	Survival (h)	survival type		Il1β-6h	IL1β-24h	Il6-6h	Il6-24h	Il10-6h	IL10-24h	Il17-6h	IL17-24h	INFγ-6h	INFγ-24h	TNFα-6h	TNFα-24h	Rantes-6h	Rantes-24h
B206	BALB/c	CBR206	19f	168	survivors	Mean	43.0954	27.8834	65.2849	6.78903	71.8939	61.3268	9.24594	6.7868	6.66458	6.52999	19.2816	6.47999	48.7561	60.0308
						Std. Deviation	15.9619	10.0283	31.9435	2.85273	7.52814	4.39929	1.57208	0.730813	1.37008	1.52476	10.3587	3.71999	11.6274	22.19
B69	BALB/c	BS69	ST14	168	survivors	Mean	25.6389	16.2802	26.1389	3.08926	69.0218	42.6648	9.51901	6.31461	5.99604	4.67882	6.21922	1.813	43.2875	47.868
						Std. Deviation	8.37045	5.09637	14.2695	1.3405	8.05742	3.74914	1.38654	0.359693	0.855368	0.642591	2.7588	1.04612	14.8498	9.90958
B100	BALB/c	BHN100	19f	168	survivors	Mean	33.1787	30.7869	37.2284	6.42558	48.5923	54.5627	7.97039	4.08805	1.96271	3.95412	30.5225	6.56314	52.5334	52.7754
						Std. Deviation	6.72104	10.4138	13.178	2.48889	1.84869	1.18773	0.424436	0.377161	0.143469	1.14641	9.73394	3.06152	7.76897	10.3067
B215	BALB/c	LgtSt215	19f	168	survivors	Mean	26.3839	48.5144	18.3926	11.1677	33.8443	60.2665	5.81787	6.48369	2.84069	6.66782	9.69178	8.54684	19.8435	56.5717
						Std. Deviation	7.98645	20.0528	3.09725	4.31777	3.0121	2.40434	0.835866	0.633659	0.435587	0.947469	3.81026	3.70204	5.29375	10.9453
B39	BALB/c	D39	ST2	161	survivors	Mean	16.1113	39.4626	17.8284	10.6981	32.4736	94.5599	3.73506	7.84572	2.15271	8.15931	4.79536	5.80317	23.9544	82.7354
						Std. Deviation	7.10633	7.55196	8.64001	3.10909	2.94687	6.04318	0.832103	1.01745	0.260403	1.03885	2.34786	1.75555	4.74103	8.10771
B418	BALB/c	BHN418	6B	168	Survivor_bacteraemic	Mean	52.8165	50.4619	45.3689	17.4634	99.7668	88.729	16.0484	8.84395	7.90978	7.43398	29.3145	6.45066	52.2068	56.9687
						Std. Deviation	14.7016	6.45435	16.594	11.4241	4.96494	5.36267	2.05696	1.60942	0.795718	1.34588	12.4773	3.57703	15.1475	10.0075
B191	BALB/c	BHN191	6B	158	Survivor_bacteraemic	Mean	51.0725	28.5227	52.8344	18.1249	67.3461	57.379	6.29845	4.77918	4.7455	6.76738	11.6818	5.12187	61.7441	51.5202
						Std. Deviation	10.8817	4.69008	27.8386	20.44	4.83875	3.29562	0.799484	0.748248	0.4581	1.70151	2.88278	2.35334	11.6015	8.46542
BT4	BALB/c	TIGR4	ST4	106	fatalities	Mean	23.0816	53.199	16.3567	33.1697	38.2684	70.5255	4.79651	5.95464	2.80643	8.08406	12.2576	11.0584	25.177	74.178
						Std. Deviation	8.27366	16.0133	10.1157	14.9831	3.25236	2.98105	1.08938	0.980506	0.256795	1.97056	6.97542	4.29878	7.66	13.1113
B35	BALB/c	BHN35	ST3	104	fatalities	Mean	11.1006	45.1649	7.6028	18.383	13.6709	13.7441	0.50748	0.991244	1.10217	6.82585	7.99196	17.7137	15.9911	33.2283
						Std. Deviation	1.87646	16.539	2.24902	4.3158	0.950781	1.14149	0.0604343	0.184858	0.145016	1.30834	2.22465	6.8399	2.40241	8.48059
B71	BALB/c	BS71	ST3	27	fatalities	Mean	12.3284	73.2495	6.12064	33.1272	36.875	53.204	4.47257	5.32899	2.58775	6.50389	4.28289	22.8448	13.2059	52.6948
						Std. Deviation	4.63679	15.9788	2.41907	10.5122	2.50595	2.68372	0.378961	0.628044	0.377866	1.27168	2.05367	10.3638	1.80633	15.1965
Bpbs	BALB/c	PBS	N/A	N/A	non-infected	Mean	12.0859	12.0859	5.08894	5.08894	132.801	132.801	18.7969	18.7969	8.54772	8.54772	3.74945	3.74945	54.969	62.2229
						Std. Deviation	2.53192	2.53192	1.19865	1.19865	13.255	13.255	3.90521	3.90521	2.9292	2.9292	0.892443	0.892443	7.63472	6.48197
C206	CBA/Ca	CBR206	19f	168	survivors	Mean	31.7563	25.0917	36.8276	13.8594	65.7865	54.8102	7.48537	6.39745	4.62404	3.65779	9.05535	5.73852	29.9013	51.03
						Std. Deviation	13.3681	7.29631	19.6418	6.88881	10.3765	3.00804	1.61798	0.331018	1.38034	0.506444	4.96336	2.69593	7.79908	12.93
C69	CBA/Ca	BS69	ST14	168	survivors	Mean	17.6875	7.08693	22.6505	2.25253	71.3429	4.73373	7.07771	5.85667	3.92658	2.5924	3.33771	0.717969	29.0546	29.9253
						Std. Deviation	8.56223	2.97506	11.5752	0.955432	4.37764	0.335896	0.761863	0.598512	0.70222	0.335621	1.83701	0.350392	9.37649	7.08073
C100	CBA/Ca	BHN100	19f	168	survivors	Mean	18.047	26.3941	33.0094	6.73552	43.987	46.4131	5.55987	2.9114	1.55556	5.00035	9.15974	4.20148	35.3176	50.6388
						Std. Deviation	6.88038	10.2741	12.2488	2.60894	5.10417	5.48869	1.08738	1.08891	0.49506	1.95456	4.85702	1.60191	5.38908	7.44786
C215	CBA/Ca	LgtSt215	19f	168	survivor_carriage	Mean	24.5566	21.0257	24.892	15.1104	30.3309	32.4469	4.8771	3.68183	2.16351	3.76824	8.35484	3.82745	15.0701	32.622
						Std. Deviation	8.37795	4.10562	10.7221	5.23729	3.25796	1.90142	0.787103	0.428367	0.366447	0.597638	4.20742	1.80082	1.79019	7.93265
C39	CBA/Ca	D39	ST2	46	fatalities	Mean	15.3199	18.944	20.26	51.6947	29.914	59.8479	3.48241	4.9337	1.89768	12.0357	4.56152	6.34788	12.1535	85.8366
						Std. Deviation	2.0374	4.68449	5.88648	24.2341	5.21074	3.918	1.41786	0.449465	0.57239	4.8257	0.524358	2.48021	1.82967	26.6712
C418	CBA/Ca	BHN418	6B	116	fatalities	Mean	18.0833	12.6377	12.9067	6.17094	33.3226	61.7676	4.41144	6.4211	1.9689	10.1168	5.43543	3.04109	13.9554	28.1874
						Std. Deviation	3.24943	4.21564	3.11381	2.85675	1.39137	3.22198	0.208879	0.449499	0.200571	6.08439	1.34487	1.63562	3.20318	7.96027
C191	CBA/Ca	BHN191	6B	93	fatalities	Mean	9.98605	10.524	15.4449	7.21639	26.8196	41.9823	3.17867	3.85384	1.76803	7.24395	1.89885	2.00964	9.65497	21.9996
						Std. Deviation	3.69478	2.02861	7.05196	2.17701	1.91169	2.05994	0.144857	0.460937	0.134122	5.68097	0.884677	1.3415	1.51813	3.95534
CT4	CBA/Ca	TIGR4	ST4	72	fatalities	Mean	14.5295	18.0848	11.0241	19.4419	31.6673	63.7756	4.24019	6.70549	1.9761	7.93045	6.0736	4.20342	11.8984	51.2608
						Std. Deviation	5.59196	3.73051	3.75572	3.46872	2.22439	3.42992	0.555643	0.150761	0.272431	2.08565	3.30412	1.01834	2.58079	7.19742
C35	CBA/Ca	BHN35	ST3	38	fatalities	Mean	7.39092	26.5272	9.47973	44.8486	11.0512	15.4009	0.32404	1.4431	0.804479	10.9913	3.90008	10.8296	12.6434	54.577
						Std. Deviation	2.32062	9.37392	6.59639	5.89395	1.10069	1.16695	0.0137667	0.450877	0.0783778	2.84633	1.14984	2.9094	3.09505	8.43379
C71	CBA/Ca	BS71	ST3	53	fatalities	Mean	10.4952	49.8011	5.93291	74.7616	37.7479	59.6992	4.53206	6.57043	2.18696	8.08923	2.8305	14.125	8.1652	64.5121
						Std. Deviation	4.03913	4.31172	2.97855	15.6605	3.66835	4.31409	0.649853	0.847657	0.416427	1.98831	1.00354	4.20052	2.37781	15.7716
Cpbs	CBA/Ca	PBS	N/A	168	non-infected	Mean	10.3688	10.3688	5.43362	5.43362	137.529	137.529	13.437	13.437	9.69786	9.69786	3.69236	3.69236	36.4885	42.0109
						Std. Deviation	1.85287	1.85287	0.493259	0.493259	7.9794	7.9794	1.19045	1.19045	0.995258	0.995258	0.469309	0.469309	4.18895	4.64003
C57-D39	C57BL/6J	D39	ST2	41	fatalities	Mean	7.01833	8.50833	4.11	4.34	26.7417	63.2433	0.77	2.05833	6.48	9.69167	1.40833	3.30833	22.3183	59.6217
						Std. Deviation	6.59879	5.86698	4.52104	2.66486	1.80858	5.93299	0.148459	0.273892	5.12152	1.23182	1.00927	2.88008	5.20289	18.066
C57-71	C57BL/6J	BS71	ST3	34	fatalities	Mean	9.88	46.0167	8.62	21.75	21.1983	32.245	2.02833	3.39667	2.19667	8.505	1.13667	9.92167	11.4067	47.2683
						Std. Deviation	11.1681	30.227	13.306	16.9846	2.71033	2.30257	0.412185	0.647848	0.38469	3.79922	0.836963	7.08474	3.8536	19.6003
C57-35	C57BL/6J	BHN35	ST3	35	fatalities	Mean	4.08571	17.5671	1.47429	7.23286	10.6471	11.0271	0.862857	0.801429	0.461429	6.91714	0.487143	4.39286	15.2571	31.9086
						Std. Deviation	5.54299	16.5981	1.98317	6.95327	0.567383	0.840986	0.0754352	0.106212	0.0755929	6.46705	0.688978	4.91454	3.0487	22.176
